# Supplementary material for: Dietary Patterns of 479 Indonesian Adults and Their Associations with Sodium and Potassium Intakes Estimated by Two 24-h Urine Collections
Source: Nutrients. 2022 Jul 15;14(14):2905. doi: 10.3390/nu14142905 (PMC9318011; doi:10.3390/nu14142905)
Supplement: Supplementary file 1 [file nutrients-14-02905-s001.zip]

Archive with 1 entries (1 files):
- nutrients-1777836-supplementary.pdf
